# Supplementary material for: Despotic aggression in pre-moulting painted buntings
Source: R Soc Open Sci. 2020 Feb 12;7(2):191510. doi: 10.1098/rsos.191510 (PMC7062092; doi:10.1098/rsos.191510)
Supplement: Hormone data [file rsos191510supp1.xlsx]

## Sheet: bunting DHEA_12 Dec 2018.txt
time	tubes_comb	tube	bird	dhea
b_premolt	88_91_92	91	2G_1Ad_Male	0.21
b_premolt	59_60_61	60	Ad_Male	0.26
b_premolt	63_65_66	65	Ad_Male	0.2
b_premolt	69_70_73	70	Ad_Male	0.18
b_premolt	74_77_79	77	Ad_Male	0.25
b_premolt	80_81_83	81	Ad_Male	0.22
b_premolt	86_87_89	87	Ad_Male	0.32
b_premolt	62_64_67	64	Green_Male	0.33
b_premolt	68_71_72	71	Green_Male	0.39
b_premolt	75_76_78	76	Green_Male	0.36
b_premolt	82_84_85	84	Green_Male	0.38
c_molting	99_110_117	110	2G_1Ad_Male	0.24
c_molting	97_98_100	98	Ad_Female	0.59
c_molting	101_102_109	102	Ad_Female	0.15
c_molting	111_112_113	112	Ad_Female	0.14
c_molting	114_115_118	115	Ad_Female	0.26
c_molting	119_120	120	Ad_Female	0.14
c_molting	93_94_95	94	Ad_Male	0.39
c_molting	96_103	96	Ad_Male	0.44
c_molting	104_105_106	105	Ad_Male	0.12
c_molting	107_108_116	108	Ad_Male	0.09
c_molting	121	121	Green_Male	0.61
a_arrival	46_57_58	57	2G_1Ad_Male	0.11
a_arrival	54_single	54	Ad_Female	0.2
a_arrival	47_48_49	48	Green_Male	0.12
a_arrival	50_51_52	51	Green_Male	0.15
a_arrival	53_55_56	55	Green_Male	0.1
